# Supplementary material for: Cerebrospinal Fluid and Peripheral Blood Lymphomonocyte Single-Cell Transcriptomics in a Subject with Multiple Sclerosis Acutely Infected with HIV
Source: Int J Mol Sci. 2024 Sep 28;25(19):10459. doi: 10.3390/ijms251910459 (PMC11476486; doi:10.3390/ijms251910459)
Supplement: Supplementary file 1 [file ijms-25-10459-s001.zip]

Archive with 1 entries (1 files):
- Figure S1 Legend.pdf
